# Supplementary material for: Thermodynamic vs. Kinetic Control in Synthesis of O-Donor 2,5-Substituted Furan and 3,5-Substituted Pyrazole from Heteropropargyl Precursor
Source: Molecules. 2022 Aug 14;27(16):5178. doi: 10.3390/molecules27165178 (PMC9413326; doi:10.3390/molecules27165178)
Supplement: Supplementary file 1 [file molecules-27-05178-s001.zip]

Archive with 1 entries (1 files):
- molecules-1849312-supplementary.pdf
